# Supplementary material for: Catalytic Nitrous Oxide Degradation with Group 15 Clusters
Source: J Am Chem Soc. 2025 Aug 6;147(33):30317–25. doi: 10.1021/jacs.5c09618 (PMC12371874; doi:10.1021/jacs.5c09618)
Supplement: Supplementary file 2 [file ja5c09618_si_002.xlsx]

## Sheet: compound 5_3-
[5]3-
E = -2389.1880639 au G = -2389.209836 au
P	-1.28789	-0.707055	-1.08229
P	-1.2863	1.29188	-0.071365
P	-1.28774	-0.582239	1.15347
P	0.727353	-0.881175	1.7353
P	1.67748	-0.000708	0.000186
P	0.729501	1.94458	-0.10663
P	0.727593	-1.06529	-1.62867

## Sheet: TS1
TS1
E = -2573.7013549 au G = -2573.716975 au
P	2.14698	0.8168	-0.418481
P	1.17952	0.692128	1.56607
P	0.207989	1.7714	-0.09631
P	-1.17624	0.271608	-0.994204
P	-0.071546	-1.55142	-0.38973
P	0.295076	-1.23967	1.70141
P	1.75889	-1.07429	-1.37994
O	-2.60801	1.33195	-0.214487
N	-2.73126	-0.116779	-0.121042
N	-3.58956	-0.73378	0.390127

## Sheet: I1_1
I1’
E = -2464.4091462 au G = -2464.429072 au
P	-1.65219	-0.677969	-0.842854
P	-1.00745	-1.04368	1.2504
P	0.233378	-1.70744	-0.456661
P	1.72738	-0.077226	-0.796754
P	0.498059	1.55783	0.072588
P	-0.17862	0.78504	1.95703
P	-1.17759	1.38441	-1.24952
O	2.91943	-0.414314	0.123321

## Sheet: I1_1_HBpin
I1'-HBPin
E = -2876.0046212 au G = -2875.844245 au
P	3.46452	-1.24149	-0.779015
P	2.64152	0.578934	-1.74721
P	1.30463	-1.06184	-1.11126
P	0.719843	-0.545753	0.947017
P	2.36682	0.804328	1.46625
P	2.54466	2.08036	-0.24393
P	3.87982	-0.698346	1.25715
O	-0.580321	0.390983	0.813998
H	-1.00429	0.794715	-1.32082
B	-1.57995	0.429265	-0.281797
O	-2.24487	-0.868623	-0.512316
O	-2.6678	1.32691	0.138421
C	-3.52826	-0.814559	0.074414
C	-3.89915	0.681925	-0.102307
C	-4.94817	1.18204	0.875155
H	-5.19666	2.22243	0.652486
H	-5.86392	0.588862	0.79605
H	-4.58143	1.12714	1.90031
C	-4.34814	0.979289	-1.53215
H	-5.33682	0.56507	-1.74492
H	-4.39179	2.06246	-1.6658
H	-3.62898	0.56736	-2.24347
C	-4.46338	-1.77671	-0.636612
H	-4.17214	-2.80641	-0.416384
H	-5.49433	-1.63458	-0.299254
H	-4.42454	-1.63157	-1.71642
C	-3.43049	-1.19358	1.55118
H	-4.41508	-1.25571	2.02223
H	-2.94797	-2.17115	1.62743
H	-2.82007	-0.462363	2.08357

## Sheet: TS2
TS2
E = -2875.9601167 au G = -2875.800981 au
P	-3.49565	0.17544	1.44003
P	-2.04526	1.72747	0.643384
P	-0.930449	0.098333	1.49778
P	-1.08016	-1.53401	0.058687
P	-2.36181	-0.663398	-1.50161
P	-1.87631	1.43855	-1.45911
P	-4.17195	-0.808814	-0.364761
O	0.465676	-1.43459	-0.540126
H	0.466638	0.408033	0.861961
B	1.51665	-0.623183	-0.151256
O	2.45302	-1.02318	0.818956
O	2.12124	0.256198	-1.05654
C	3.72816	-0.494571	0.43783
C	3.33325	0.716935	-0.453119
C	4.3423	1.05426	-1.5318
H	4.01467	1.94228	-2.07506
H	5.31641	1.26684	-1.08402
H	4.45202	0.234217	-2.24072
C	3.01561	1.95996	0.368331
H	3.92498	2.40729	0.774352
H	2.52628	2.68889	-0.280773
H	2.33767	1.71918	1.18906
C	4.52782	-0.125096	1.6703
H	4.80689	-1.02928	2.21417
H	5.44387	0.397336	1.38257
H	3.95157	0.517158	2.33543
C	4.45238	-1.57438	-0.355111
H	5.46221	-1.26113	-0.627085
H	4.52089	-2.47331	0.259378
H	3.89991	-1.81506	-1.26598

## Sheet: TS3
TS3
E = -2876.0040494 au G = -2875.846886 au
P	4.44972	0.457516	0.309523
P	2.59266	1.29854	1.00951
P	1.61568	1.55049	-0.919111
P	1.6978	-0.471593	-1.62856
P	1.73984	-1.72072	0.214427
P	1.5498	-0.385449	1.85057
P	3.64119	-1.16112	-0.804704
O	-1.21409	2.13269	-0.220586
H	0.036204	1.7532	-0.533312
B	-2.15655	1.21816	-0.131659
O	-3.49307	1.4652	0.252628
O	-2.0171	-0.155772	-0.409145
C	-4.25373	0.286204	-0.016407
C	-3.17421	-0.824031	0.088884
C	-3.45416	-2.06003	-0.740599
H	-2.6688	-2.7989	-0.569179
H	-4.41064	-2.50372	-0.452372
H	-3.4812	-1.82372	-1.80384
C	-2.89866	-1.21486	1.53456
H	-3.71962	-1.79716	1.95747
H	-1.98654	-1.81499	1.56498
H	-2.74335	-0.323795	2.14819
C	-5.38416	0.157323	0.983998
H	-6.12398	0.940514	0.808203
H	-5.87911	-0.810995	0.873563
H	-5.01738	0.249223	2.00585
C	-4.81311	0.40057	-1.42841
H	-5.4598	-0.444983	-1.67078
H	-5.39883	1.31829	-1.50167
H	-4.00216	0.443239	-2.159

## Sheet: TS4
TS4
E = -2648.9170533 au G = -2648.930738 au
P	-2.19069	-0.978199	-0.259375
P	-0.263262	-1.49634	-1.11264
P	-1.22667	0.408029	-1.61084
P	-0.470617	2.01137	-0.221011
P	0.071252	0.657047	1.43301
P	1.13563	-1.07788	0.577283
P	-1.80319	-0.25974	1.78085
O	0.780635	2.60487	-0.885525
O	2.5641	-1.38974	-0.697415
N	2.72432	-0.278658	0.230374
N	3.62645	0.466447	0.320242

## Sheet: I1_2
I1’’
E = -2539.625113 au G = -2539.64341 au
P	2.06295	-0.061751	-0.366222
P	0.569168	1.09384	-1.4299
P	0.49652	-1.10961	-1.44028
P	-0.870913	-1.77907	0.204582
P	-0.613596	0.01073	1.47648
P	-0.758742	1.82374	0.220192
P	1.48907	-0.04867	1.75168
O	-2.28845	-1.83754	-0.391859
O	-2.16364	1.97027	-0.389139

## Sheet: TS5
TS5
E = -2724.1338319 au G = -2724.145913 au
P	0.376215	-1.7586	0.853465
P	-1.71557	-1.48858	0.338813
P	-0.780022	-0.254656	1.88166
P	-0.039774	1.65613	0.989456
P	0.024077	0.948611	-1.10095
P	-1.71869	-0.310544	-1.56379
P	1.43303	-0.713961	-0.842832
O	3.02202	-0.966772	0.179112
O	-1.15432	2.69146	1.17853
O	-3.00413	0.524636	-1.47158
N	2.87518	0.319088	-0.525956
N	3.61086	1.22799	-0.534871

## Sheet: I1_3
I1’’’
E = -2614.8440464 au G = -2614.861541 au
P	0.18111	-0.593256	-1.83219
P	0.761852	1.41961	-1.19216
P	-1.33269	0.848319	-1.2776
P	-1.84593	0.556246	0.926351
P	0.037501	-0.430365	1.47219
P	1.27297	1.32561	0.977528
P	0.200894	-1.98128	-0.090274
O	1.58951	-2.63637	-0.03608
O	-2.99511	-0.463343	0.93278
O	2.76366	0.953063	1.00858

[truncated: 20 more sheets: N2O, N2, HBpin, -OBpin, HOBpin, compound 6_3-, TS1-As, I1_1-As, I1_1-HBpin-As, TS2-As, TS3-As, TS4-As, I1_2-As, TS5-As, I1_3-As, 4NO2PhOSO3-, 4NO2PhSO3-, S7O6 2-, S2O6 2-, As4O7 2-]
